# Supplementary material for: TERC promotes cellular inflammatory response independent of telomerase
Source: Nucleic Acids Res. 2019 Jul 11;47(15):8084–95. doi: 10.1093/nar/gkz584 (PMC6735767; doi:10.1093/nar/gkz584)
Supplement: gkz584_Supplemental_File [file gkz584_supplemental_file.xlsx]

## Sheet: log2fold>2 <-2 p<0.0001 lhy-去冗余
Supplementary Table S1 Differentially expressed genes after TERC overexpression
	sampleA	sampleB	baseMeanA	baseMeanB	baseMean	log2FoldChange	lfcSE	stat	pvalue	padj
TERC	TERC-U2OS	pBabe-U2OS	4279.91	0	2139.95	9.78716	0.376169	26.018	3.10252e-149	1.2694e-145
F2R	TERC-U2OS	pBabe-U2OS	3292.77	0	1646.39	9.4512	0.381341	24.7841	1.33001e-135	4.35338e-132
CTAG2	TERC-U2OS	pBabe-U2OS	4027.05	4.45784	2015.75	8.80541	0.309251	28.4734	2.50484e-178	2.04971e-174
PAGE1	TERC-U2OS	pBabe-U2OS	1436.52	0	718.261	8.40425	0.398428	21.0935	9.1213e-99	9.32994e-96
MAG	TERC-U2OS	pBabe-U2OS	777.221	3.90129	390.561	6.5561	0.329667	19.887	5.27193e-88	3.92183e-85
SERPINB7	TERC-U2OS	pBabe-U2OS	258.64	0	129.32	6.2083	0.446386	13.9079	5.67114e-44	8.51503e-42
TKTL1	TERC-U2OS	pBabe-U2OS	243.865	0	121.933	6.10724	0.450127	13.5678	6.21375e-42	8.61816e-40
LINC00665	TERC-U2OS	pBabe-U2OS	1320.39	16.064	668.225	5.97809	0.24198	24.7049	9.47132e-135	2.58346e-131
CLEC2L	TERC-U2OS	pBabe-U2OS	342.237	1.71302	171.975	5.94723	0.396291	15.0072	6.58466e-51	1.39954e-48
SSX1	TERC-U2OS	pBabe-U2OS	211.307	0	105.653	5.93442	0.454192	13.0659	5.15708e-39	6.394e-37
GAGE2A	TERC-U2OS	pBabe-U2OS	14737	307.774	7522.39	5.50071	0.130924	42.0146	0	0
CELF2-AS1	TERC-U2OS	pBabe-U2OS	552.948	7.20547	280.077	5.47264	0.342548	15.9763	1.87005e-57	4.93634e-55
FAM155B	TERC-U2OS	pBabe-U2OS	484.603	7.2664	245.935	5.38753	0.312901	17.218	1.94594e-66	8.16597e-64
CASC11	TERC-U2OS	pBabe-U2OS	183.686	1.34042	92.5132	5.27813	0.417592	12.6394	1.27976e-36	1.40568e-34
VCX3A	TERC-U2OS	pBabe-U2OS	130.078	0	65.0388	5.2476	0.475591	11.0339	2.62375e-28	1.91697e-26
KRT17P8	TERC-U2OS	pBabe-U2OS	119.322	0	59.6612	5.24144	0.471854	11.1082	1.14481e-28	8.47782e-27
LINC02074	TERC-U2OS	pBabe-U2OS	186.284	1.68208	93.9832	5.22018	0.422907	12.3436	5.27657e-35	5.26563e-33
AF277315.13	TERC-U2OS	pBabe-U2OS	136.797	0.498439	68.6475	5.21032	0.45907	11.3497	7.43888e-30	5.93877e-28
IGFN1	TERC-U2OS	pBabe-U2OS	114.505	0	57.2523	5.10842	0.478742	10.6705	1.39873e-26	9.26789e-25
NXF2	TERC-U2OS	pBabe-U2OS	161.545	1.25044	81.3979	5.02231	0.433495	11.5856	4.87377e-31	4.06959e-29
PNMA5	TERC-U2OS	pBabe-U2OS	166.899	2.43315	84.6663	4.88774	0.410114	11.918	9.53548e-33	8.76728e-31
P2RY2	TERC-U2OS	pBabe-U2OS	84.7002	0	42.3501	4.76626	0.487277	9.78141	1.35312e-22	6.8774e-21
HLA-DPB1	TERC-U2OS	pBabe-U2OS	249.384	5.95503	127.67	4.74265	0.339958	13.9507	3.11555e-44	4.8561e-42
SAA1	TERC-U2OS	pBabe-U2OS	485.742	13.8806	249.811	4.73665	0.28911	16.3836	2.50633e-60	7.88819e-58
LINC01694	TERC-U2OS	pBabe-U2OS	323.519	7.29451	165.407	4.72565	0.366605	12.8903	5.10336e-38	6.09647e-36
SNORD3D	TERC-U2OS	pBabe-U2OS	451.256	12.663	231.96	4.68838	0.293021	16.0001	1.27517e-57	3.42122e-55
LIN28A	TERC-U2OS	pBabe-U2OS	82.1639	0	41.0819	4.6732	0.491887	9.50056	2.08771e-21	9.62464e-20
CDKN2B	TERC-U2OS	pBabe-U2OS	950.451	32.9671	491.709	4.61938	0.227901	20.2692	2.40333e-91	2.07015e-88
TUSC5	TERC-U2OS	pBabe-U2OS	68.9821	0	34.4911	4.47144	0.497203	8.99318	2.4017e-19	9.05673e-18
CEACAM22P	TERC-U2OS	pBabe-U2OS	106.39	1.31043	53.8501	4.46087	0.449446	9.92526	3.23254e-23	1.71209e-21
ALX4	TERC-U2OS	pBabe-U2OS	507.5	18.7312	263.115	4.36111	0.296661	14.7006	6.38565e-49	1.2295e-46
ADD2	TERC-U2OS	pBabe-U2OS	1283.22	58.9561	671.09	4.26828	0.196521	21.7192	1.34976e-104	1.69925e-101
TENM1	TERC-U2OS	pBabe-U2OS	150.035	3.8713	76.9531	4.25026	0.392212	10.8366	2.30794e-27	1.59374e-25
SSX2	TERC-U2OS	pBabe-U2OS	60.1621	0	30.081	4.17796	0.509352	8.20249	2.35449e-16	6.60953e-15
BCR	TERC-U2OS	pBabe-U2OS	328.477	14.2542	171.365	4.17324	0.284683	14.6592	1.1757e-48	2.23739e-46
HEYL	TERC-U2OS	pBabe-U2OS	76.9071	0.937832	38.9225	4.16003	0.469792	8.85505	8.36495e-19	2.99564e-17
TCL1A	TERC-U2OS	pBabe-U2OS	79.5193	1.02781	40.2736	4.13968	0.473261	8.74715	2.18808e-18	7.47603e-17
TMC5	TERC-U2OS	pBabe-U2OS	67.7395	0.841042	34.2903	4.12833	0.479199	8.61506	6.99043e-18	2.27899e-16
GAGE13	TERC-U2OS	pBabe-U2OS	1391.95	69.3359	730.642	4.12729	0.216981	19.0214	1.1331e-80	6.86825e-78
XIST	TERC-U2OS	pBabe-U2OS	605.394	28.0195	316.707	4.08536	0.275774	14.8141	1.187e-49	2.34054e-47
PLAC8	TERC-U2OS	pBabe-U2OS	2108.03	119.392	1113.71	4.02909	0.183898	21.9093	2.11781e-106	2.88834e-103
DPPA2	TERC-U2OS	pBabe-U2OS	120.834	3.67866	62.2564	3.99547	0.408651	9.77723	1.41014e-22	7.14498e-21
MAGEC2	TERC-U2OS	pBabe-U2OS	334.512	17.4906	176.002	3.98719	0.281695	14.1543	1.75798e-45	2.84862e-43
B4GALNT2	TERC-U2OS	pBabe-U2OS	209.8	10.5987	110.199	3.90924	0.326829	11.9611	5.67926e-33	5.25123e-31
CTCFL	TERC-U2OS	pBabe-U2OS	56.6507	0.996878	28.8238	3.8281	0.49025	7.80846	5.78931e-15	1.40994e-13
LUM	TERC-U2OS	pBabe-U2OS	1066.25	64.1604	565.206	3.81315	0.251034	15.1898	4.13367e-52	9.02022e-50
HLF	TERC-U2OS	pBabe-U2OS	42.5225	0	21.2613	3.801	0.518693	7.32804	2.33536e-13	4.66673e-12
DNAJC18	TERC-U2OS	pBabe-U2OS	191.114	8.70948	99.9117	3.77595	0.367701	10.2691	9.71206e-25	5.71754e-23
TSSC2	TERC-U2OS	pBabe-U2OS	46.5025	0.312611	23.4076	3.77004	0.506556	7.44249	9.88018e-14	2.07839e-12
RHOXF2	TERC-U2OS	pBabe-U2OS	39.5708	0	19.7854	3.70914	0.521384	7.11404	1.12695e-12	2.06074e-11
CCBE1	TERC-U2OS	pBabe-U2OS	484.94	27.5316	256.236	3.69698	0.328356	11.2591	2.08952e-29	1.61307e-27
ZNF431	TERC-U2OS	pBabe-U2OS	97.6738	3.30418	50.489	3.67287	0.459838	7.9873	1.37924e-15	3.57727e-14
PI3	TERC-U2OS	pBabe-U2OS	1322.94	97.3393	710.14	3.66697	0.169232	21.6683	4.08435e-104	4.77461e-101
LINC02170	TERC-U2OS	pBabe-U2OS	291.78	18.6393	155.21	3.66615	0.295739	12.3966	2.72758e-35	2.75553e-33
C9orf84	TERC-U2OS	pBabe-U2OS	1171.25	74.9991	623.126	3.652	0.289091	12.6327	1.39406e-36	1.51094e-34
SAA4	TERC-U2OS	pBabe-U2OS	69.3499	1.87566	35.6128	3.61491	0.466743	7.74497	9.56077e-15	2.2943e-13
DNAH3	TERC-U2OS	pBabe-U2OS	194.071	12.3108	103.191	3.61483	0.330148	10.9491	6.70948e-28	4.79508e-26
UCA1	TERC-U2OS	pBabe-U2OS	732.398	53.616	393.007	3.59716	0.240039	14.9858	9.09738e-51	1.83812e-48
PTPRD	TERC-U2OS	pBabe-U2OS	45.2038	0.625221	22.9145	3.5809	0.501074	7.14646	8.90444e-13	1.65602e-11
MAGEB4	TERC-U2OS	pBabe-U2OS	101.158	5.45471	53.3065	3.56875	0.402405	8.86857	7.40942e-19	2.6828e-17
ZFP82	TERC-U2OS	pBabe-U2OS	163.52	8.15012	85.835	3.56416	0.396841	8.98135	2.67464e-19	1.00167e-17
SH2D4B	TERC-U2OS	pBabe-U2OS	73.6233	3.30418	38.4637	3.49123	0.445311	7.83997	4.50653e-15	1.11243e-13
LINC01193	TERC-U2OS	pBabe-U2OS	174.601	10.6442	92.6226	3.48964	0.352805	9.89111	4.54934e-23	2.38636e-21
MAGEA2	TERC-U2OS	pBabe-U2OS	405.986	31.3323	218.659	3.48056	0.253585	13.7254	7.15328e-43	1.02694e-40
ATP6V0A1	TERC-U2OS	pBabe-U2OS	278.765	19.9393	149.352	3.46244	0.306429	11.2993	1.32228e-29	1.0305e-27
GOLGA8IP	TERC-U2OS	pBabe-U2OS	58.5965	2.09148	30.344	3.45909	0.461441	7.49626	6.56623e-14	1.41399e-12
UGT3A1	TERC-U2OS	pBabe-U2OS	58.0604	2.18052	30.1205	3.44588	0.473291	7.28069	3.32113e-13	6.54863e-12
ZSCAN12P1	TERC-U2OS	pBabe-U2OS	233.333	17.4993	125.416	3.43799	0.289442	11.878	1.54017e-32	1.38647e-30
SLC7A10	TERC-U2OS	pBabe-U2OS	751.464	65.9787	408.721	3.39078	0.205139	16.5292	2.26221e-61	7.25949e-59
TNNT2	TERC-U2OS	pBabe-U2OS	521.767	45.9467	283.857	3.33702	0.232118	14.3764	7.27843e-47	1.24082e-44
CHST15	TERC-U2OS	pBabe-U2OS	42.654	1.02781	21.8409	3.3135	0.500914	6.6149	3.71797e-11	5.72959e-10
CTAG1A	TERC-U2OS	pBabe-U2OS	37.6344	0.685207	19.1598	3.3044	0.510818	6.46885	9.8753e-11	1.43917e-09
TNFRSF8	TERC-U2OS	pBabe-U2OS	202.579	16.3719	109.476	3.30009	0.331752	9.94747	2.58668e-23	1.39255e-21
ZNF716	TERC-U2OS	pBabe-U2OS	42.6285	1.02781	21.8282	3.30006	0.502088	6.57268	4.94189e-11	7.50269e-10
F2RL2	TERC-U2OS	pBabe-U2OS	1347.19	125.241	736.215	3.2735	0.220735	14.83	9.36721e-50	1.86956e-47
WDR72	TERC-U2OS	pBabe-U2OS	163.839	13.1614	88.5003	3.25804	0.317848	10.2503	1.17953e-24	6.89436e-23
GTSF1	TERC-U2OS	pBabe-U2OS	1137.83	7.86562	572.849	3.24208	0.545878	5.9392	2.86418e-09	3.44924e-08
XAGE2	TERC-U2OS	pBabe-U2OS	93.5892	5.46434	49.5268	3.23147	0.416677	7.75534	8.81098e-15	2.11748e-13
FAM65B	TERC-U2OS	pBabe-U2OS	109.296	7.89068	58.5934	3.22855	0.374192	8.62807	6.2397e-18	2.05058e-16
CNN1	TERC-U2OS	pBabe-U2OS	2497.4	248.327	1372.86	3.21303	0.207951	15.4509	7.4421e-54	1.69163e-51
CNNM1	TERC-U2OS	pBabe-U2OS	36.1957	0.625221	18.4105	3.19636	0.517719	6.17392	6.66174e-10	8.78534e-09
NLRP2	TERC-U2OS	pBabe-U2OS	1018.53	2.18827	510.361	3.17639	0.548952	5.78629	7.19586e-09	8.13311e-08
UPB1	TERC-U2OS	pBabe-U2OS	148.755	11.9188	80.3367	3.17461	0.339934	9.33892	9.73178e-21	4.20238e-19
HLA-DPA1	TERC-U2OS	pBabe-U2OS	151.832	12.7502	82.2911	3.16914	0.352882	8.98074	2.68957e-19	1.00496e-17
VCX3B	TERC-U2OS	pBabe-U2OS	38.6533	1.02781	19.8405	3.15826	0.507595	6.22201	4.90822e-10	6.55738e-09
PAGE2B	TERC-U2OS	pBabe-U2OS	1700.5	185.495	942.997	3.13857	0.150496	20.8548	1.37799e-96	1.2529e-93
ZNF300	TERC-U2OS	pBabe-U2OS	324.482	33.4238	178.953	3.08831	0.252463	12.2327	2.07801e-34	2.01235e-32
PSG4	TERC-U2OS	pBabe-U2OS	82.3296	5.52245	43.926	3.08572	0.433074	7.12517	1.03956e-12	1.91377e-11
STAC2	TERC-U2OS	pBabe-U2OS	85.9402	5.43435	45.6873	3.07504	0.431863	7.12042	1.076e-12	1.97198e-11
MXRA8	TERC-U2OS	pBabe-U2OS	4670.17	529.595	2599.88	3.05371	0.180516	16.9166	3.39613e-64	1.23514e-61
OR51B5	TERC-U2OS	pBabe-U2OS	298.788	29.7062	164.247	2.98049	0.327846	9.09112	9.80246e-20	3.83797e-18
SLC36A2	TERC-U2OS	pBabe-U2OS	33.3385	0.937832	17.1382	2.97994	0.514673	5.78996	7.0404e-09	7.98498e-08
PCDHB6	TERC-U2OS	pBabe-U2OS	205.851	22.2716	114.061	2.95551	0.282449	10.4639	1.26551e-25	7.75705e-24
HRH2	TERC-U2OS	pBabe-U2OS	56.2677	3.61867	29.9432	2.94804	0.449884	6.5529	5.64311e-11	8.49633e-10
MRGPRF	TERC-U2OS	pBabe-U2OS	54.6583	3.55094	29.1046	2.94583	0.466556	6.31399	2.71934e-10	3.73989e-09
ZNF454	TERC-U2OS	pBabe-U2OS	45.7434	1.87566	23.8095	2.94539	0.501007	5.87894	4.12901e-09	4.85456e-08
WFDC21P	TERC-U2OS	pBabe-U2OS	218.75	23.343	121.046	2.94009	0.32289	9.10554	8.5837e-20	3.36884e-18
TNF	TERC-U2OS	pBabe-U2OS	39.9967	1.56305	20.7799	2.9204	0.504855	5.78463	7.26715e-09	8.20236e-08
PNPLA7	TERC-U2OS	pBabe-U2OS	381.007	45.9593	213.483	2.91509	0.245585	11.87	1.69567e-32	1.51646e-30
CPED1	TERC-U2OS	pBabe-U2OS	156.041	15.5674	85.8044	2.88652	0.347385	8.30929	9.62797e-17	2.76927e-15
ICAM1	TERC-U2OS	pBabe-U2OS	341.367	41.5284	191.448	2.86135	0.26086	10.9689	5.39277e-28	3.88802e-26
LHX2	TERC-U2OS	pBabe-U2OS	217.345	26.7536	122.049	2.82139	0.267657	10.5411	5.58636e-26	3.50292e-24
ESYT3	TERC-U2OS	pBabe-U2OS	82.5705	6.92474	44.7476	2.81823	0.423952	6.64751	2.98088e-11	4.65951e-10
AQP3	TERC-U2OS	pBabe-U2OS	49.9534	3.93034	26.9419	2.79556	0.448823	6.22863	4.70518e-10	6.29125e-09
LINC00540	TERC-U2OS	pBabe-U2OS	214.24	26.3133	120.276	2.79175	0.297031	9.39884	5.5166e-21	2.46007e-19
COL4A3	TERC-U2OS	pBabe-U2OS	51.7979	4.39879	28.0983	2.77571	0.440555	6.30049	2.96712e-10	4.05341e-09
ANGPT1	TERC-U2OS	pBabe-U2OS	81.9189	8.36007	45.1395	2.75628	0.384983	7.1595	8.09717e-13	1.52495e-11
C8orf31	TERC-U2OS	pBabe-U2OS	78.6983	8.51402	43.6062	2.7467	0.389046	7.06009	1.66396e-12	2.98601e-11
SPANXB1	TERC-U2OS	pBabe-U2OS	2562.84	370.552	1466.7	2.7385	0.154461	17.7294	2.48891e-70	1.13149e-67
NOS3	TERC-U2OS	pBabe-U2OS	707.518	102.267	404.893	2.70827	0.192453	14.0724	5.61466e-45	8.92132e-43
MX2	TERC-U2OS	pBabe-U2OS	105.379	11.4147	58.3969	2.70743	0.407817	6.63884	3.16157e-11	4.9138e-10
GLUL	TERC-U2OS	pBabe-U2OS	363.243	49.8944	206.569	2.70738	0.249524	10.8502	1.99022e-27	1.38017e-25
C4BPB	TERC-U2OS	pBabe-U2OS	50.6407	3.55869	27.0997	2.692	0.478607	5.62465	1.8588e-08	1.97668e-07
GALM	TERC-U2OS	pBabe-U2OS	407.521	58.879	233.2	2.66895	0.239656	11.1366	8.32248e-29	6.27676e-27
RASGEF1A	TERC-U2OS	pBabe-U2OS	1014.95	151.464	583.207	2.66636	0.187167	14.2458	4.75777e-46	7.86522e-44
TFPI2	TERC-U2OS	pBabe-U2OS	106.213	13.2177	59.7153	2.66474	0.36521	7.29644	2.95481e-13	5.84746e-12
CXCL5	TERC-U2OS	pBabe-U2OS	94.7462	9.97841	52.3623	2.6645	0.42957	6.2027	5.55032e-10	7.37309e-09
IQGAP2	TERC-U2OS	pBabe-U2OS	53.119	3.8713	28.4951	2.64976	0.481082	5.50793	3.63083e-08	3.65001e-07
LINC01748	TERC-U2OS	pBabe-U2OS	90.4163	10.979	50.6977	2.64653	0.361662	7.31768	2.52291e-13	5.03537e-12
ATOH8	TERC-U2OS	pBabe-U2OS	494.8	74.153	284.477	2.64306	0.203222	13.0058	1.13453e-38	1.38565e-36
EMILIN1	TERC-U2OS	pBabe-U2OS	951.92	149.494	550.707	2.61552	0.162527	16.0929	2.86287e-58	8.07823e-56
TEX13C	TERC-U2OS	pBabe-U2OS	32.2342	1.99563	17.1149	2.59367	0.502706	5.15942	2.47716e-07	2.13151e-06
KLHL30	TERC-U2OS	pBabe-U2OS	88.1762	10.95	49.5631	2.59191	0.362113	7.15774	8.20181e-13	1.54111e-11
ZNF117	TERC-U2OS	pBabe-U2OS	60.6426	5.80601	33.2243	2.57991	0.449283	5.74227	9.34145e-09	1.03649e-07
ZNF718	TERC-U2OS	pBabe-U2OS	450.561	64.8627	257.712	2.57692	0.280322	9.19271	3.83069e-20	1.55953e-18
MMP9	TERC-U2OS	pBabe-U2OS	4180.71	681.023	2430.87	2.56512	0.157453	16.2913	1.1371e-59	3.32318e-57
POTEC	TERC-U2OS	pBabe-U2OS	102.056	12.0155	57.0356	2.56051	0.390106	6.56362	5.25171e-11	7.93624e-10
ICAM2	TERC-U2OS	pBabe-U2OS	41.7261	3.64773	22.6869	2.55994	0.473903	5.40182	6.59672e-08	6.3507e-07
RFPL4AL1	TERC-U2OS	pBabe-U2OS	717.785	116.905	417.345	2.53906	0.184878	13.7337	6.3766e-43	9.23535e-41
LINC00452	TERC-U2OS	pBabe-U2OS	5308.21	853.994	3081.1	2.53199	0.214358	11.812	3.38584e-32	2.97917e-30
ADAMTS1	TERC-U2OS	pBabe-U2OS	198.265	29.5692	113.917	2.51727	0.30977	8.12624	4.42821e-16	1.21802e-14
XXbac-BPG116M5.17	TERC-U2OS	pBabe-U2OS	223.366	35.044	129.205	2.51313	0.267806	9.38413	6.3436e-21	2.80593e-19
TEK	TERC-U2OS	pBabe-U2OS	99.3433	13.3163	56.3298	2.51032	0.370355	6.77813	1.21737e-11	1.98838e-10
PLEKHA7	TERC-U2OS	pBabe-U2OS	4270.23	724.404	2497.32	2.50594	0.157354	15.9254	4.22195e-57	1.09677e-54
CCL2	TERC-U2OS	pBabe-U2OS	209.041	33.0039	121.023	2.48988	0.2613	9.52883	1.59066e-21	7.45922e-20
ZNF91	TERC-U2OS	pBabe-U2OS	71.0143	9.29602	40.1552	2.48049	0.392783	6.31518	2.69848e-10	3.72058e-09
RNU1	TERC-U2OS	pBabe-U2OS	1608	278.849	943.426	2.47946	0.151549	16.3607	3.64678e-60	1.10525e-57
NPPB	TERC-U2OS	pBabe-U2OS	50.1382	4.49652	27.3174	2.47747	0.475809	5.20686	1.92063e-07	1.69359e-06
POLR3G	TERC-U2OS	pBabe-U2OS	427.18	70.8334	249.006	2.47639	0.219124	11.3013	1.29284e-29	1.01724e-27
IQCG	TERC-U2OS	pBabe-U2OS	230.584	37.7657	134.175	2.47247	0.25654	9.63774	5.53918e-22	2.7061e-20
PCDHGA2	TERC-U2OS	pBabe-U2OS	87.5932	12.6611	50.1272	2.46948	0.34899	7.07607	1.48298e-12	2.68181e-11
LYPD5	TERC-U2OS	pBabe-U2OS	33.2099	2.61898	17.9144	2.46713	0.509221	4.84492	1.26665e-06	9.38011e-06
ANKRD20A7P	TERC-U2OS	pBabe-U2OS	43.999	4.80044	24.3997	2.46537	0.460098	5.35836	8.39811e-08	7.94012e-07
ADAMTS20	TERC-U2OS	pBabe-U2OS	42.429	4.45878	23.4439	2.45907	0.460881	5.33558	9.52396e-08	8.90681e-07
ZNF114	TERC-U2OS	pBabe-U2OS	700.36	120.062	410.211	2.45894	0.208512	11.7928	4.24945e-32	3.71907e-30
SPAG17	TERC-U2OS	pBabe-U2OS	40.7588	3.68453	22.2216	2.45047	0.480249	5.10249	3.35219e-07	2.79623e-06
PALM3	TERC-U2OS	pBabe-U2OS	1114.82	198.619	656.72	2.43453	0.15657	15.5491	1.61368e-54	3.82746e-52
ZNF738	TERC-U2OS	pBabe-U2OS	188.463	29.4879	108.975	2.42556	0.315403	7.69037	1.46704e-14	3.43978e-13
TCP11X2	TERC-U2OS	pBabe-U2OS	202.783	6.68291	104.733	2.4252	0.547513	4.42948	9.44585e-06	5.79426e-05
CXCL8	TERC-U2OS	pBabe-U2OS	263.404	44.5355	153.97	2.41916	0.247712	9.766	1.57546e-22	7.93353e-21
TFF2	TERC-U2OS	pBabe-U2OS	123.938	19.7998	71.8688	2.40037	0.3207	7.48478	7.16665e-14	1.53119e-12
PRLR	TERC-U2OS	pBabe-U2OS	140.938	21.7481	81.343	2.39958	0.336944	7.12161	1.06672e-12	1.95936e-11
NRCAM	TERC-U2OS	pBabe-U2OS	80.6464	9.24472	44.9456	2.3985	0.447785	5.35637	8.49085e-08	8.01854e-07
DYSF	TERC-U2OS	pBabe-U2OS	1483.57	258.683	871.128	2.39582	0.24026	9.97177	2.0258e-23	1.09782e-21
NOD2	TERC-U2OS	pBabe-U2OS	69.1409	7.95161	38.5463	2.38092	0.453675	5.24809	1.53685e-07	1.38579e-06
RARRES2	TERC-U2OS	pBabe-U2OS	458.174	82.9817	270.578	2.38019	0.214206	11.1117	1.10042e-28	8.22351e-27
ATP1A2	TERC-U2OS	pBabe-U2OS	52.6083	6.5512	29.5798	2.37151	0.428615	5.53296	3.14864e-08	3.19877e-07
HSPB2-C11orf52	TERC-U2OS	pBabe-U2OS	891.388	165.232	528.31	2.35423	0.205038	11.4819	1.62677e-30	1.33787e-28
SNCG	TERC-U2OS	pBabe-U2OS	859.071	158.371	508.721	2.34547	0.217033	10.807	3.19025e-27	2.16645e-25
CDA	TERC-U2OS	pBabe-U2OS	504.47	93.433	298.952	2.32796	0.229572	10.1404	3.65464e-24	2.08403e-22
FAM109B	TERC-U2OS	pBabe-U2OS	1017.6	195.862	606.729	2.30698	0.199449	11.5668	6.07065e-31	5.04326e-29
SELENBP1	TERC-U2OS	pBabe-U2OS	97.2046	15.4156	56.3101	2.30538	0.354937	6.49517	8.29374e-11	1.22394e-09
LINC00668	TERC-U2OS	pBabe-U2OS	675.509	125.774	400.641	2.30258	0.239601	9.6101	7.24795e-22	3.49911e-20
NKX2-8	TERC-U2OS	pBabe-U2OS	77.3105	12.0978	44.7041	2.26502	0.382533	5.92112	3.1976e-09	3.80596e-08
ZNF100	TERC-U2OS	pBabe-U2OS	90.7285	15.6895	53.209	2.25932	0.342104	6.60418	3.99723e-11	6.14261e-10
C20orf197	TERC-U2OS	pBabe-U2OS	44.2669	6.2967	25.2818	2.25735	0.440437	5.12526	2.97135e-07	2.51313e-06
ZNF740	TERC-U2OS	pBabe-U2OS	1622.32	325.182	973.749	2.23093	0.209821	10.6325	2.10297e-26	1.37669e-24
PLK5	TERC-U2OS	pBabe-U2OS	82.5035	12.5915	47.5475	2.22959	0.431628	5.16554	2.39747e-07	2.06837e-06
AURKC	TERC-U2OS	pBabe-U2OS	203.964	39.6006	121.782	2.22305	0.260377	8.5378	1.368e-17	4.32213e-16
DMBX1	TERC-U2OS	pBabe-U2OS	80.9991	13.6531	47.3261	2.21658	0.373191	5.93954	2.85818e-09	3.44455e-08
MEIKIN	TERC-U2OS	pBabe-U2OS	53.3866	8.35725	30.8719	2.21579	0.4233	5.23455	1.65388e-07	1.48152e-06
RGPD2	TERC-U2OS	pBabe-U2OS	36.1291	3.31193	19.7205	2.21344	0.512822	4.3162	1.58738e-05	9.26832e-05
ZNF788	TERC-U2OS	pBabe-U2OS	152.973	28.8228	90.8977	2.20298	0.289908	7.5989	2.98665e-14	6.73272e-13
ULK2	TERC-U2OS	pBabe-U2OS	211.912	41.0464	126.479	2.20033	0.265714	8.28084	1.22312e-16	3.48738e-15
COL1A2	TERC-U2OS	pBabe-U2OS	156.084	30.1555	93.1196	2.19692	0.277664	7.91216	2.52962e-15	6.38885e-14
MS4A15	TERC-U2OS	pBabe-U2OS	58.5738	9.63768	34.1058	2.18121	0.409664	5.32438	1.01297e-07	9.42486e-07
LINC00565	TERC-U2OS	pBabe-U2OS	151.583	29.4103	90.4965	2.17529	0.289843	7.50505	6.14048e-14	1.33106e-12
RGPD1	TERC-U2OS	pBabe-U2OS	50.2259	8.01652	29.1212	2.17469	0.411872	5.28	1.29181e-07	1.17782e-06
BHLHA15	TERC-U2OS	pBabe-U2OS	95.8787	18.0877	56.9832	2.16366	0.328006	6.59639	4.21281e-11	6.43762e-10
PXMP4	TERC-U2OS	pBabe-U2OS	467.657	98.031	282.844	2.16135	0.212715	10.1607	2.96804e-24	1.70439e-22
GNAQ	TERC-U2OS	pBabe-U2OS	162.892	32.1629	97.5272	2.16129	0.281657	7.6735	1.67368e-14	3.89082e-13
BASP1	TERC-U2OS	pBabe-U2OS	67.9273	10.8551	39.3912	2.1566	0.405458	5.31891	1.04391e-07	9.67968e-07
FAM201A	TERC-U2OS	pBabe-U2OS	60.4532	9.95217	35.2027	2.15534	0.401567	5.36732	7.99159e-08	7.60409e-07
mascRNA-menRNA	TERC-U2OS	pBabe-U2OS	5428.91	1139.9	3284.4	2.14836	0.229197	9.37341	7.02239e-21	3.08119e-19
CLDN1	TERC-U2OS	pBabe-U2OS	277.891	58.8818	168.387	2.14794	0.226781	9.47143	2.7603e-21	1.25836e-19
PCDHB17P	TERC-U2OS	pBabe-U2OS	206.031	42.6327	124.332	2.11988	0.259151	8.1801	2.83607e-16	7.89373e-15
PCDHGA7	TERC-U2OS	pBabe-U2OS	58.0933	8.75584	33.4246	2.1178	0.45058	4.70017	2.59951e-06	1.7966e-05
RAG1	TERC-U2OS	pBabe-U2OS	85.699	16.6805	51.1897	2.11371	0.34353	6.15292	7.60708e-10	9.9598e-09
RSAD2	TERC-U2OS	pBabe-U2OS	70.6589	11.7814	41.2202	2.11161	0.433407	4.8721	1.10416e-06	8.28931e-06
SPX	TERC-U2OS	pBabe-U2OS	51.7366	8.82757	30.2821	2.09991	0.413552	5.07775	3.81935e-07	3.15217e-06
MAP1A	TERC-U2OS	pBabe-U2OS	5394.6	1236.59	3315.59	2.09078	0.137287	15.2293	2.25932e-52	4.99675e-50
RND2	TERC-U2OS	pBabe-U2OS	420.376	94.2558	257.316	2.08312	0.211261	9.86039	6.18062e-23	3.19091e-21
CCL5	TERC-U2OS	pBabe-U2OS	138.38	27.9014	83.1406	2.07993	0.324751	6.40468	1.50687e-10	2.15008e-09
CD8A	TERC-U2OS	pBabe-U2OS	50.2321	8.70173	29.4669	2.06998	0.414637	4.99226	5.96771e-07	4.71596e-06
LINC00862	TERC-U2OS	pBabe-U2OS	2001.22	462.285	1231.75	2.06882	0.158232	13.0746	4.59695e-39	5.74303e-37
COL28A1	TERC-U2OS	pBabe-U2OS	34.4597	4.95721	19.7084	2.068	0.477353	4.33223	1.47608e-05	8.67105e-05
MARCO	TERC-U2OS	pBabe-U2OS	182.59	39.7681	111.179	2.0623	0.268089	7.69263	1.44145e-14	3.38947e-13
GLB1L3	TERC-U2OS	pBabe-U2OS	384.66	86.7621	235.711	2.05978	0.228742	9.00483	2.15991e-19	8.20163e-18
CLDN3	TERC-U2OS	pBabe-U2OS	39.6952	6.42348	23.0593	2.05548	0.449944	4.56829	4.91717e-06	3.20743e-05
RRAD	TERC-U2OS	pBabe-U2OS	104.882	20.6505	62.7664	2.0535	0.344029	5.96897	2.3875e-09	2.90296e-08
BIRC3	TERC-U2OS	pBabe-U2OS	213.183	46.1363	129.66	2.05337	0.266455	7.70626	1.29559e-14	3.05969e-13
ZNF663P	TERC-U2OS	pBabe-U2OS	43.1242	6.05863	24.5914	2.05064	0.47647	4.30382	1.67876e-05	9.75316e-05
FKBP5	TERC-U2OS	pBabe-U2OS	1158.53	271.105	714.816	2.0501	0.154997	13.2267	6.15083e-40	8.05315e-38
LINC00664	TERC-U2OS	pBabe-U2OS	46.1957	6.49215	26.3439	2.04424	0.474654	4.30681	1.65623e-05	9.63248e-05
PLA2G4C	TERC-U2OS	pBabe-U2OS	133.267	26.8708	80.0687	2.04415	0.33442	6.11253	9.80643e-10	1.26639e-08
ADAMTSL1	TERC-U2OS	pBabe-U2OS	595.604	141.408	368.506	2.01646	0.18297	11.0207	3.03649e-28	2.20868e-26
LINC02081	TERC-U2OS	pBabe-U2OS	76.3217	15.5046	45.9132	2.00258	0.358769	5.5818	2.38038e-08	2.4861e-07
CKMT1A	TERC-U2OS	pBabe-U2OS	61.604	263.116	162.36	-2.00251	0.227377	-8.80698	1.2856e-18	4.51503e-17
WISP1	TERC-U2OS	pBabe-U2OS	19.2186	90.6643	54.9415	-2.00663	0.333166	-6.02291	1.7131e-09	2.12721e-08
GPR55	TERC-U2OS	pBabe-U2OS	140.28	625.151	382.716	-2.00675	0.278176	-7.21394	5.43551e-13	1.03922e-11
PRR33	TERC-U2OS	pBabe-U2OS	21.1936	100.912	61.0527	-2.01054	0.335638	-5.9902	2.09577e-09	2.57503e-08
CCL24	TERC-U2OS	pBabe-U2OS	127.526	564.485	346.006	-2.0146	0.262669	-7.66975	1.72331e-14	3.99486e-13
IGFBP6	TERC-U2OS	pBabe-U2OS	1185.21	7137.54	4161.37	-2.02131	0.454086	-4.45137	8.53225e-06	5.27138e-05
IRX6	TERC-U2OS	pBabe-U2OS	24.1751	113.287	68.7312	-2.02132	0.316869	-6.37905	1.78189e-10	2.50978e-09
SHISA6	TERC-U2OS	pBabe-U2OS	11.516	65.4086	38.4623	-2.02301	0.431258	-4.69096	2.71927e-06	1.87226e-05
ARHGEF37	TERC-U2OS	pBabe-U2OS	41.6844	194.775	118.23	-2.02861	0.305391	-6.64265	3.081e-11	4.79313e-10
HS3ST6	TERC-U2OS	pBabe-U2OS	24.3887	122.864	73.6262	-2.03022	0.365207	-5.5591	2.71166e-08	2.79641e-07
HIST2H3A	TERC-U2OS	pBabe-U2OS	109.626	476.216	292.921	-2.03497	0.211671	-9.61382	6.99037e-22	3.39479e-20
PRODH	TERC-U2OS	pBabe-U2OS	15.049	76.7363	45.8927	-2.03885	0.366362	-5.56512	2.61977e-08	2.71018e-07
IL21R	TERC-U2OS	pBabe-U2OS	65.9353	294.638	180.287	-2.04038	0.245941	-8.29623	1.07471e-16	3.08033e-15
BEAN1	TERC-U2OS	pBabe-U2OS	159.023	686.504	422.763	-2.0414	0.193498	-10.55	5.08128e-26	3.22327e-24
ITGB4	TERC-U2OS	pBabe-U2OS	872.288	3705.96	2289.12	-2.04415	0.154973	-13.1904	9.96847e-40	1.2846e-37
SH3PXD2A-AS1	TERC-U2OS	pBabe-U2OS	38.4452	175.522	106.984	-2.0468	0.277717	-7.37008	1.70521e-13	3.48409e-12
EGFL7	TERC-U2OS	pBabe-U2OS	3439.15	14835.3	9137.24	-2.04706	0.185494	-11.0357	2.56987e-28	1.88603e-26
NTNG2	TERC-U2OS	pBabe-U2OS	417.956	1797.71	1107.83	-2.0566	0.163148	-12.6057	1.96432e-36	2.08754e-34
KCNF1	TERC-U2OS	pBabe-U2OS	86.8092	388.339	237.574	-2.06024	0.227969	-9.03737	1.6049e-19	6.16568e-18
SLC1A6	TERC-U2OS	pBabe-U2OS	24.5962	124.398	74.4969	-2.06238	0.352081	-5.8577	4.69334e-09	5.44374e-08
TMEM132E	TERC-U2OS	pBabe-U2OS	37.6141	185.529	111.572	-2.06285	0.330397	-6.24353	4.27814e-10	5.73902e-09
SSTR5	TERC-U2OS	pBabe-U2OS	7.43111	45.9563	26.6937	-2.06354	0.44452	-4.64218	3.44746e-06	2.33049e-05
NEFL	TERC-U2OS	pBabe-U2OS	2128.09	9246.6	5687.35	-2.0864	0.136004	-15.3407	4.0868e-53	9.16227e-51
PEAR1	TERC-U2OS	pBabe-U2OS	209.941	957.006	583.474	-2.0869	0.231085	-9.03086	1.70331e-19	6.52843e-18
HAPLN2	TERC-U2OS	pBabe-U2OS	28.5121	141.975	85.2435	-2.09635	0.316312	-6.62746	3.41515e-11	5.29785e-10
RAB11FIP4	TERC-U2OS	pBabe-U2OS	370.523	1652.64	1011.58	-2.10289	0.171047	-12.2942	9.73092e-35	9.53631e-33
NCAN	TERC-U2OS	pBabe-U2OS	8.10623	50.0317	29.069	-2.10329	0.434104	-4.84513	1.26527e-06	9.3741e-06
DBX2	TERC-U2OS	pBabe-U2OS	4.30862	32.033	18.1708	-2.10341	0.484154	-4.3445	1.39594e-05	8.22092e-05
TSC22D1-AS1	TERC-U2OS	pBabe-U2OS	81.0484	379.199	230.124	-2.10357	0.251251	-8.37239	5.64591e-17	1.66789e-15
UNC80	TERC-U2OS	pBabe-U2OS	35.1287	174.054	104.591	-2.10431	0.313475	-6.71286	1.90844e-11	3.05014e-10
PARM1	TERC-U2OS	pBabe-U2OS	297.304	1321.21	809.257	-2.10969	0.152222	-13.8593	1.11722e-43	1.64725e-41
LINC01833	TERC-U2OS	pBabe-U2OS	90.9559	427.982	259.469	-2.12265	0.237347	-8.94323	3.77949e-19	1.38689e-17
USH1G	TERC-U2OS	pBabe-U2OS	81.6226	390.919	236.271	-2.12884	0.252459	-8.43242	3.38588e-17	1.0205e-15
KLHDC7A	TERC-U2OS	pBabe-U2OS	43.3044	210.765	127.034	-2.13181	0.269565	-7.90835	2.60827e-15	6.56722e-14
UNC5B-AS1	TERC-U2OS	pBabe-U2OS	73.5193	359.012	216.266	-2.13359	0.272549	-7.82827	4.94622e-15	1.21546e-13
TNFAIP6	TERC-U2OS	pBabe-U2OS	73.9144	363.734	218.824	-2.14003	0.279723	-7.65054	2.00139e-14	4.60038e-13
RBFOX3	TERC-U2OS	pBabe-U2OS	131.991	626.18	379.085	-2.14004	0.231857	-9.22999	2.70658e-20	1.11577e-18
CARNS1	TERC-U2OS	pBabe-U2OS	69.683	336.637	203.16	-2.14371	0.252273	-8.49758	1.93585e-17	6.0347e-16
CRLF1	TERC-U2OS	pBabe-U2OS	372.017	1740.25	1056.14	-2.1475	0.200856	-10.6918	1.11229e-26	7.39991e-25
SARAF	TERC-U2OS	pBabe-U2OS	2180.49	9926.51	6053.5	-2.16241	0.115236	-18.765	1.45905e-78	8.2341e-76
PDZD4	TERC-U2OS	pBabe-U2OS	832.833	4096.22	2464.53	-2.16355	0.258602	-8.36635	5.94299e-17	1.75249e-15
EBF4	TERC-U2OS	pBabe-U2OS	82.7967	398.575	240.686	-2.16503	0.225031	-9.62103	6.5177e-22	3.17466e-20
PPP2R3B	TERC-U2OS	pBabe-U2OS	127.656	616.926	372.291	-2.1662	0.229965	-9.41966	4.52545e-21	2.03471e-19
JAG1	TERC-U2OS	pBabe-U2OS	1202.52	5522.1	3362.31	-2.16723	0.132337	-16.3765	2.81352e-60	8.68795e-58
TM4SF18	TERC-U2OS	pBabe-U2OS	6.96091	44.0739	25.5174	-2.17223	0.423057	-5.13461	2.82728e-07	2.39499e-06
DLL1	TERC-U2OS	pBabe-U2OS	48.1089	239.832	143.97	-2.17719	0.258044	-8.43729	3.2477e-17	9.83372e-16
GPNMB	TERC-U2OS	pBabe-U2OS	473.845	2273.96	1373.9	-2.18772	0.196489	-11.134	8.56845e-29	6.43263e-27
HAS2	TERC-U2OS	pBabe-U2OS	37.4936	191.782	114.638	-2.18918	0.283067	-7.73379	1.04393e-14	2.49415e-13
PLXNC1	TERC-U2OS	pBabe-U2OS	37.7373	195.242	116.49	-2.19075	0.291903	-7.50508	6.13933e-14	1.33106e-12
HIST1H3A	TERC-U2OS	pBabe-U2OS	7.23062	46.9232	27.0769	-2.19689	0.420515	-5.22428	1.74837e-07	1.56104e-06
NKD1	TERC-U2OS	pBabe-U2OS	497.802	2379.75	1438.77	-2.20145	0.171113	-12.8655	7.03808e-38	8.28671e-36
TUBA3E	TERC-U2OS	pBabe-U2OS	102.899	515.17	309.034	-2.20823	0.23672	-9.32845	1.07433e-20	4.61482e-19
KCNQ2	TERC-U2OS	pBabe-U2OS	35.6971	193.459	114.578	-2.21251	0.316762	-6.98476	2.8534e-12	4.98919e-11
LINC01310	TERC-U2OS	pBabe-U2OS	13.1101	88.9132	51.0116	-2.22843	0.433023	-5.14621	2.65796e-07	2.26445e-06
WNT5B	TERC-U2OS	pBabe-U2OS	147.979	798.148	473.064	-2.22913	0.302945	-7.35821	1.86392e-13	3.78004e-12
HEPHL1	TERC-U2OS	pBabe-U2OS	13.0224	84.6559	48.8391	-2.22931	0.417373	-5.34129	9.22866e-08	8.64547e-07
CHGB	TERC-U2OS	pBabe-U2OS	39.3218	206.675	122.999	-2.23075	0.272863	-8.17535	2.94996e-16	8.1829e-15
HSD11B2	TERC-U2OS	pBabe-U2OS	13.5182	85.8802	49.6992	-2.23266	0.402739	-5.5437	2.96152e-08	3.03876e-07
IL17D	TERC-U2OS	pBabe-U2OS	21.6271	120.342	70.9843	-2.2369	0.326092	-6.85972	6.89932e-12	1.15928e-10
PHLDA1	TERC-U2OS	pBabe-U2OS	1410.29	7161.55	4285.92	-2.23966	0.227101	-9.86195	6.0853e-23	3.16044e-21
KIF26B	TERC-U2OS	pBabe-U2OS	50.8065	281.242	166.024	-2.2401	0.316653	-7.07432	1.50181e-12	2.71287e-11
KNDC1	TERC-U2OS	pBabe-U2OS	144.968	733.622	439.295	-2.24732	0.213911	-10.5059	8.11631e-26	5.01251e-24
TCN1	TERC-U2OS	pBabe-U2OS	15.4066	99.4774	57.442	-2.25104	0.402202	-5.59678	2.18369e-08	2.29386e-07
EMX1	TERC-U2OS	pBabe-U2OS	109.182	550.491	329.837	-2.25207	0.201205	-11.1929	4.41806e-29	3.37878e-27
ADCY5	TERC-U2OS	pBabe-U2OS	162.584	851.823	507.204	-2.25212	0.254807	-8.83855	9.69674e-19	3.45745e-17
GUCY1A2	TERC-U2OS	pBabe-U2OS	476.311	2350.04	1413.17	-2.25452	0.158149	-14.2556	4.1356e-46	6.90645e-44
FRG2	TERC-U2OS	pBabe-U2OS	3.76937	34.3462	19.0578	-2.25778	0.490586	-4.60221	4.18034e-06	2.76999e-05
TMEM238	TERC-U2OS	pBabe-U2OS	119.18	628.545	373.862	-2.25886	0.254907	-8.86148	7.8957e-19	2.84002e-17
EMID1	TERC-U2OS	pBabe-U2OS	291.083	1465.6	878.343	-2.26024	0.188706	-11.9776	4.65732e-33	4.33078e-31
KCNJ4	TERC-U2OS	pBabe-U2OS	32.4759	175.748	104.112	-2.26203	0.281709	-8.0297	9.77145e-16	2.59189e-14
ZNF703	TERC-U2OS	pBabe-U2OS	4155.91	21048	12602	-2.27222	0.185017	-12.2812	1.14359e-34	1.11405e-32
FRMPD4	TERC-U2OS	pBabe-U2OS	36.229	204.744	120.487	-2.27383	0.318231	-7.1452	8.98637e-13	1.66932e-11
TPPP	TERC-U2OS	pBabe-U2OS	436.403	2178.36	1307.38	-2.27402	0.151719	-14.9884	8.74608e-51	1.80131e-48
GABRD	TERC-U2OS	pBabe-U2OS	16.6493	101.924	59.2866	-2.27756	0.360937	-6.31012	2.78823e-10	3.82499e-09
DISP2	TERC-U2OS	pBabe-U2OS	232.592	1208.67	720.632	-2.2824	0.2155	-10.5912	3.27415e-26	2.10136e-24
ITPKA	TERC-U2OS	pBabe-U2OS	287.318	1461.35	874.332	-2.2854	0.173581	-13.1662	1.37277e-39	1.75521e-37
NELL1	TERC-U2OS	pBabe-U2OS	69.447	360.987	215.217	-2.2858	0.211267	-10.8195	2.78349e-27	1.90605e-25
FBLN7	TERC-U2OS	pBabe-U2OS	72.3806	403.869	238.125	-2.2904	0.293099	-7.81443	5.52104e-15	1.34862e-13
CDH23	TERC-U2OS	pBabe-U2OS	70.5101	374.307	222.409	-2.29076	0.237141	-9.65991	4.46276e-22	2.19992e-20
UNC5A	TERC-U2OS	pBabe-U2OS	26.9067	148.49	87.6983	-2.29096	0.277765	-8.24784	1.61283e-16	4.56672e-15
EXTL3-AS1	TERC-U2OS	pBabe-U2OS	21.8095	126.344	74.0768	-2.3056	0.316979	-7.27367	3.49845e-13	6.88169e-12
ADSSL1	TERC-U2OS	pBabe-U2OS	30.469	180.512	105.491	-2.32768	0.31594	-7.36747	1.73902e-13	3.53991e-12
KIF13B	TERC-U2OS	pBabe-U2OS	1240.04	6400.59	3820.31	-2.33095	0.136034	-17.135	8.12909e-66	3.2449e-63
ECM1	TERC-U2OS	pBabe-U2OS	652.595	3417.33	2034.96	-2.33631	0.160137	-14.5895	3.27704e-48	5.95912e-46
MLPH	TERC-U2OS	pBabe-U2OS	20.5713	132.369	76.4701	-2.33983	0.366218	-6.38918	1.66781e-10	2.36939e-09
HAR1A	TERC-U2OS	pBabe-U2OS	25.8386	156.384	91.1114	-2.34746	0.322235	-7.28491	3.21883e-13	6.35458e-12
SLC25A48	TERC-U2OS	pBabe-U2OS	56.9101	314.733	185.822	-2.34842	0.235215	-9.98416	1.78818e-23	9.78774e-22
IRX4	TERC-U2OS	pBabe-U2OS	201.242	1099.95	650.596	-2.3485	0.21928	-10.71	9.13242e-27	6.10046e-25
B3GAT1	TERC-U2OS	pBabe-U2OS	279.408	1490.49	884.948	-2.35314	0.173259	-13.5816	5.14744e-42	7.20025e-40
DRD2	TERC-U2OS	pBabe-U2OS	8.47046	63.9824	36.2264	-2.35349	0.427221	-5.50884	3.61205e-08	3.63784e-07
OLFM1	TERC-U2OS	pBabe-U2OS	500.549	2639.87	1570.21	-2.35489	0.146431	-16.0819	3.41553e-58	9.47434e-56
DOK7	TERC-U2OS	pBabe-U2OS	28.0404	189.571	108.806	-2.35651	0.385304	-6.11597	9.59705e-10	1.24082e-08
PADI3	TERC-U2OS	pBabe-U2OS	29.19	186.666	107.928	-2.36182	0.35028	-6.74265	1.55525e-11	2.51018e-10
CRYBB1	TERC-U2OS	pBabe-U2OS	20.6165	133.841	77.2287	-2.36218	0.357842	-6.60118	4.07887e-11	6.24461e-10
NALT1	TERC-U2OS	pBabe-U2OS	36.9301	230.902	133.916	-2.36438	0.337248	-7.01079	2.36981e-12	4.17036e-11
FGD5	TERC-U2OS	pBabe-U2OS	262.412	1434.08	848.246	-2.36625	0.199215	-11.8779	1.54185e-32	1.38647e-30
SLC8A2	TERC-U2OS	pBabe-U2OS	225.245	1214.6	719.923	-2.36855	0.173914	-13.6191	3.08355e-42	4.3883e-40
LINC00589	TERC-U2OS	pBabe-U2OS	24.0386	143.746	83.8921	-2.36961	0.303192	-7.81552	5.47383e-15	1.33908e-13
SYTL1	TERC-U2OS	pBabe-U2OS	448.524	2453.44	1450.98	-2.37333	0.192988	-12.2978	9.30875e-35	9.17753e-33
TNFRSF14	TERC-U2OS	pBabe-U2OS	127.581	706.965	417.273	-2.37344	0.211381	-11.2283	2.96232e-29	2.27612e-27
SLN	TERC-U2OS	pBabe-U2OS	72.2917	409.759	241.025	-2.37651	0.239617	-9.91793	3.4788e-23	1.83658e-21
SLC7A8	TERC-U2OS	pBabe-U2OS	68.5987	385.839	227.219	-2.37854	0.225885	-10.5299	6.29284e-26	3.91592e-24
RSPO1	TERC-U2OS	pBabe-U2OS	4.60122	47.3994	26.0003	-2.38032	0.49152	-4.84278	1.28038e-06	9.46893e-06
MLC1	TERC-U2OS	pBabe-U2OS	25.1496	153.783	89.4661	-2.38546	0.310977	-7.67085	1.70865e-14	3.96649e-13
HIST2H2BE	TERC-U2OS	pBabe-U2OS	471.156	2561.22	1516.19	-2.40538	0.134526	-17.8804	1.67513e-71	8.06327e-69
TRIML2	TERC-U2OS	pBabe-U2OS	244.573	1375.77	810.171	-2.40539	0.203585	-11.8152	3.25948e-32	2.8835e-30
ADGRL3	TERC-U2OS	pBabe-U2OS	50.3489	303.524	176.937	-2.40572	0.287176	-8.37716	5.42219e-17	1.6076e-15
MCF2L-AS1	TERC-U2OS	pBabe-U2OS	10.6688	78.428	44.5484	-2.41322	0.396636	-6.08422	1.17057e-09	1.49085e-08
UNC5D	TERC-U2OS	pBabe-U2OS	18.49	116.314	67.4018	-2.41424	0.314162	-7.6847	1.53355e-14	3.57522e-13
UMODL1	TERC-U2OS	pBabe-U2OS	3.69258	42.3339	23.0132	-2.41493	0.498866	-4.84085	1.29287e-06	9.55268e-06
FAM20C	TERC-U2OS	pBabe-U2OS	1170.59	6656.63	3913.61	-2.41874	0.203268	-11.8993	1.19394e-32	1.09162e-30
SCARA3	TERC-U2OS	pBabe-U2OS	8100.04	44473.2	26286.6	-2.42192	0.130441	-18.5672	5.92309e-77	3.02929e-74
INS-IGF2	TERC-U2OS	pBabe-U2OS	403.547	2242.79	1323.17	-2.43013	0.145596	-16.691	1.52451e-62	5.19796e-60
KCNC1	TERC-U2OS	pBabe-U2OS	46.7603	300.713	173.736	-2.43023	0.321737	-7.55346	4.23858e-14	9.4379e-13
HIST2H2AA4	TERC-U2OS	pBabe-U2OS	353.471	2040.48	1196.98	-2.44493	0.198689	-12.3053	8.47832e-35	8.40946e-33
LINGO1	TERC-U2OS	pBabe-U2OS	237.84	1370.17	804.003	-2.44623	0.190925	-12.8125	1.39496e-37	1.61914e-35
MIR6843	TERC-U2OS	pBabe-U2OS	10376.4	58100.8	34238.6	-2.45056	0.129095	-18.9826	2.37721e-80	1.38948e-77
CKMT1B	TERC-U2OS	pBabe-U2OS	52.7043	319.844	186.274	-2.45139	0.253893	-9.65523	4.67105e-22	2.29569e-20
DYNC1I1	TERC-U2OS	pBabe-U2OS	68.4552	410.581	239.518	-2.45579	0.242603	-10.1227	4.38243e-24	2.4732e-22
RNASE1	TERC-U2OS	pBabe-U2OS	39.2068	249.272	144.24	-2.4662	0.288826	-8.53873	1.35708e-17	4.29592e-16
SLIT3	TERC-U2OS	pBabe-U2OS	743.064	4362.07	2552.57	-2.47707	0.187296	-13.2254	6.25754e-40	8.12785e-38
VWA5B2	TERC-U2OS	pBabe-U2OS	613.863	3654.44	2134.15	-2.49071	0.193862	-12.8478	8.84375e-38	1.03383e-35
KANK4	TERC-U2OS	pBabe-U2OS	6.78922	77.4504	42.1198	-2.4923	0.491353	-5.07232	3.92988e-07	3.2336e-06
EFCC1	TERC-U2OS	pBabe-U2OS	124.473	738.763	431.618	-2.49436	0.184702	-13.5048	1.46447e-41	1.96456e-39
PTK2B	TERC-U2OS	pBabe-U2OS	148.469	889.311	518.89	-2.50047	0.194247	-12.8727	6.41621e-38	7.60925e-36
PLXNA4	TERC-U2OS	pBabe-U2OS	71.1223	463.978	267.55	-2.51723	0.279041	-9.021	1.86373e-19	7.12658e-18
DUX4L9	TERC-U2OS	pBabe-U2OS	42.4049	273.395	157.9	-2.52338	0.261357	-9.65492	4.68517e-22	2.29574e-20
CRTAC1	TERC-U2OS	pBabe-U2OS	39.139	253.132	146.136	-2.52855	0.259592	-9.74047	2.02622e-22	1.01721e-20
FAM19A5	TERC-U2OS	pBabe-U2OS	4627.54	28289.5	16458.5	-2.52908	0.192813	-13.1168	2.63944e-39	3.34861e-37
RASAL1	TERC-U2OS	pBabe-U2OS	188.138	1188.9	688.518	-2.55718	0.209957	-12.1795	3.9969e-34	3.82533e-32
SBSN	TERC-U2OS	pBabe-U2OS	86.3408	556.256	321.299	-2.56027	0.23165	-11.0523	2.13634e-28	1.57492e-26
SOX2	TERC-U2OS	pBabe-U2OS	281.768	1808.6	1045.19	-2.56263	0.226396	-11.3192	1.05388e-29	8.33231e-28
MYCN	TERC-U2OS	pBabe-U2OS	42.6446	279.406	161.025	-2.56322	0.247791	-10.3443	4.44092e-25	2.67206e-23
TMEM151B	TERC-U2OS	pBabe-U2OS	46.267	304.9	175.584	-2.57567	0.244204	-10.5472	5.23325e-26	3.30685e-24
PIPOX	TERC-U2OS	pBabe-U2OS	18.0224	128.744	73.383	-2.58628	0.309258	-8.36285	6.12188e-17	1.80199e-15
CREG2	TERC-U2OS	pBabe-U2OS	16.6304	122.379	69.5045	-2.59917	0.327512	-7.93612	2.08602e-15	5.32603e-14
CACNA2D2	TERC-U2OS	pBabe-U2OS	112.678	733.99	423.334	-2.60077	0.209669	-12.4042	2.48009e-35	2.52106e-33
NOTUM	TERC-U2OS	pBabe-U2OS	970.71	6179.39	3575.05	-2.60204	0.173373	-15.0083	6.48154e-51	1.39575e-48
LIPG	TERC-U2OS	pBabe-U2OS	2.26997	36.7405	19.5052	-2.6049	0.512185	-5.08585	3.65991e-07	3.03435e-06
BEGAIN	TERC-U2OS	pBabe-U2OS	383.922	2478.65	1431.28	-2.61694	0.178762	-14.6392	1.57942e-48	2.97112e-46
TOX	TERC-U2OS	pBabe-U2OS	35.5494	246.184	140.867	-2.62866	0.258192	-10.181	2.40976e-24	1.39357e-22
CYS1	TERC-U2OS	pBabe-U2OS	561.201	3654.31	2107.75	-2.63004	0.177612	-14.8078	1.30496e-49	2.54249e-47
FIBCD1	TERC-U2OS	pBabe-U2OS	1750.77	11273.6	6512.21	-2.63021	0.157858	-16.6619	2.48042e-62	8.28461e-60
MYL2	TERC-U2OS	pBabe-U2OS	214.03	1413.29	813.661	-2.65877	0.165514	-16.0638	4.57908e-58	1.24902e-55
TBC1D10C	TERC-U2OS	pBabe-U2OS	38.6551	285.673	162.164	-2.65961	0.295208	-9.00927	2.07424e-19	7.89466e-18
CCDC92B	TERC-U2OS	pBabe-U2OS	18.6231	140.518	79.5704	-2.67502	0.303122	-8.82491	1.0955e-18	3.88915e-17
ENHO	TERC-U2OS	pBabe-U2OS	94.5437	694.412	394.478	-2.69004	0.268729	-10.0102	1.37414e-23	7.57213e-22
ONECUT3	TERC-U2OS	pBabe-U2OS	78.1242	550.311	314.218	-2.73082	0.187671	-14.5511	5.7503e-48	1.02293e-45
AP3B2	TERC-U2OS	pBabe-U2OS	26.9738	231.049	129.011	-2.77093	0.333954	-8.29735	1.06464e-16	3.05681e-15
TENM4	TERC-U2OS	pBabe-U2OS	290.83	2107.01	1198.92	-2.79067	0.166306	-16.7803	3.40063e-63	1.18414e-60
SHISA2	TERC-U2OS	pBabe-U2OS	16.8645	149.589	83.2266	-2.80172	0.341351	-8.20774	2.25389e-16	6.33801e-15
GSG1L	TERC-U2OS	pBabe-U2OS	9.66433	94.3195	51.9919	-2.83067	0.376459	-7.5192	5.51105e-14	1.20419e-12
FOXF2	TERC-U2OS	pBabe-U2OS	794.856	5960.66	3377.76	-2.83159	0.17413	-16.2613	1.85732e-59	5.33278e-57
ZMYND15	TERC-U2OS	pBabe-U2OS	2.83746	44.9866	23.912	-2.83159	0.482433	-5.86939	4.37401e-09	5.10957e-08
ABCC8	TERC-U2OS	pBabe-U2OS	9.54933	92.8282	51.1888	-2.83224	0.373219	-7.58867	3.23207e-14	7.25599e-13
MEFV	TERC-U2OS	pBabe-U2OS	3.67707	59.3994	31.5382	-2.86623	0.483052	-5.93359	2.96389e-09	3.55363e-08
VSTM2B	TERC-U2OS	pBabe-U2OS	8.3095	102.25	55.2798	-2.86687	0.438824	-6.53307	6.44349e-11	9.63932e-10
GTF2IRD2P1	TERC-U2OS	pBabe-U2OS	15.0466	136.832	75.9395	-2.89299	0.315972	-9.15585	5.39299e-20	2.16859e-18
ZNF469	TERC-U2OS	pBabe-U2OS	402.893	3182.1	1792.5	-2.89499	0.18496	-15.652	3.22127e-55	7.98777e-53
TCERG1L	TERC-U2OS	pBabe-U2OS	18.7138	174.118	96.4157	-2.89963	0.324197	-8.94404	3.75205e-19	1.37991e-17
SEMA3A	TERC-U2OS	pBabe-U2OS	17.0954	162.425	89.76	-2.9083	0.33622	-8.64998	5.15094e-18	1.70304e-16
DMKN	TERC-U2OS	pBabe-U2OS	217.235	1713.97	965.6	-2.92177	0.150982	-19.3517	1.97238e-83	1.40347e-80
COLEC12	TERC-U2OS	pBabe-U2OS	82.604	699.141	390.872	-2.93293	0.233132	-12.5806	2.70009e-36	2.85095e-34
PAX2	TERC-U2OS	pBabe-U2OS	33.5381	298.581	166.06	-2.93321	0.280068	-10.4732	1.147e-25	7.05707e-24
CHST8	TERC-U2OS	pBabe-U2OS	13.1872	134.701	73.9442	-2.93919	0.359134	-8.18411	2.74333e-16	7.66167e-15
KIAA1211L	TERC-U2OS	pBabe-U2OS	162.591	1384.08	773.337	-2.9466	0.231488	-12.7289	4.08336e-37	4.64085e-35
ENOSF1	TERC-U2OS	pBabe-U2OS	120.184	1019.06	569.62	-2.95108	0.222466	-13.2653	3.68075e-40	4.858e-38
PADI4	TERC-U2OS	pBabe-U2OS	6.09306	71.1265	38.6098	-2.9733	0.396306	-7.50255	6.25905e-14	1.35318e-12
SYNGR4	TERC-U2OS	pBabe-U2OS	16.6594	161.88	89.2695	-2.97445	0.315035	-9.44165	3.66972e-21	1.65908e-19
UNC5C	TERC-U2OS	pBabe-U2OS	32.4042	289.211	160.808	-2.98754	0.248288	-12.0326	2.39581e-33	2.26647e-31
ISLR	TERC-U2OS	pBabe-U2OS	47.5772	422.345	234.961	-2.99145	0.236492	-12.6493	1.12914e-36	1.25711e-34
ITGA8	TERC-U2OS	pBabe-U2OS	2.03865	41.4221	21.7304	-3.04209	0.48505	-6.2717	3.57128e-10	4.81548e-09
RP4	TERC-U2OS	pBabe-U2OS	16.4744	171.034	93.7543	-3.04541	0.321977	-9.45846	3.12515e-21	1.42073e-19
KRT71	TERC-U2OS	pBabe-U2OS	4.64737	71.3781	38.0127	-3.05668	0.446405	-6.84734	7.52347e-12	1.25642e-10
CXCL14	TERC-U2OS	pBabe-U2OS	831.106	7277.29	4054.2	-3.06362	0.158518	-19.3266	3.20819e-83	2.18772e-80
FZD10	TERC-U2OS	pBabe-U2OS	1.7357	45.9089	23.8223	-3.07541	0.504283	-6.09859	1.07005e-09	1.36924e-08
HIST1H1C	TERC-U2OS	pBabe-U2OS	1337.26	11940.1	6638.68	-3.08982	0.160211	-19.2859	7.05471e-83	4.6183e-80
REXO1L11P	TERC-U2OS	pBabe-U2OS	2.55759	51.1854	26.8715	-3.10373	0.476908	-6.50804	7.61396e-11	1.12871e-09
ADGRB1	TERC-U2OS	pBabe-U2OS	1183.98	10698.1	5941.03	-3.10586	0.161083	-19.2811	7.74353e-83	4.87426e-80
PLEKHG4B	TERC-U2OS	pBabe-U2OS	90.3327	867.657	478.995	-3.12152	0.224106	-13.9288	4.23608e-44	6.47923e-42
ARHGAP36	TERC-U2OS	pBabe-U2OS	8.30433	114.842	61.573	-3.13378	0.406968	-7.70032	1.35725e-14	3.19607e-13
RNASE10	TERC-U2OS	pBabe-U2OS	72.9579	695.044	384.001	-3.13963	0.200972	-15.6222	5.1379e-55	1.25503e-52
SIGLEC15	TERC-U2OS	pBabe-U2OS	4.38301	78.7301	41.5565	-3.21099	0.448929	-7.15256	8.51736e-13	1.59309e-11
SLC14A1	TERC-U2OS	pBabe-U2OS	3.2172	56.4456	29.8314	-3.23162	0.438872	-7.36348	1.7918e-13	3.6383e-12
ACAN	TERC-U2OS	pBabe-U2OS	118.922	1197.94	658.433	-3.24152	0.178455	-18.1644	9.88212e-74	4.90093e-71
CSPG4P13	TERC-U2OS	pBabe-U2OS	4.04924	67.6433	35.8463	-3.28564	0.418789	-7.84558	4.30955e-15	1.06702e-13
ZDHHC22	TERC-U2OS	pBabe-U2OS	13.4116	184.919	99.1651	-3.32062	0.353669	-9.38907	6.053e-21	2.69194e-19
BPIFB4	TERC-U2OS	pBabe-U2OS	522.228	5617.86	3070.04	-3.33359	0.178888	-18.6351	1.66916e-77	8.81211e-75
TMEM132D	TERC-U2OS	pBabe-U2OS	16.9958	209.778	113.387	-3.34848	0.286198	-11.6999	1.27615e-31	1.09348e-29
MMP7	TERC-U2OS	pBabe-U2OS	125.966	1502.58	814.274	-3.37403	0.252825	-13.3453	1.26118e-40	1.67808e-38
LCK	TERC-U2OS	pBabe-U2OS	11.5673	174.436	93.0017	-3.41725	0.359055	-9.51734	1.77673e-21	8.26079e-20
KRT3	TERC-U2OS	pBabe-U2OS	7.34323	115.612	61.4775	-3.42467	0.37289	-9.18415	4.14808e-20	1.68455e-18
HMX3	TERC-U2OS	pBabe-U2OS	4.88386	88.0296	46.4567	-3.47585	0.395635	-8.78551	1.5566e-18	5.39732e-17
GATA5	TERC-U2OS	pBabe-U2OS	34.5531	440.884	237.719	-3.48207	0.242097	-14.383	6.61988e-47	1.14043e-44
KRT14	TERC-U2OS	pBabe-U2OS	560.24	6783.2	3671.72	-3.5028	0.175935	-19.9097	3.35646e-88	2.6158e-85
KLK14	TERC-U2OS	pBabe-U2OS	6.90977	114.394	60.6517	-3.50698	0.362796	-9.66654	4.18289e-22	2.08076e-20
RRN3P1	TERC-U2OS	pBabe-U2OS	0.585398	37.1723	18.8789	-3.52805	0.507542	-6.95126	3.62046e-12	6.24368e-11
GALNT9	TERC-U2OS	pBabe-U2OS	18.4719	259.332	138.902	-3.53406	0.28029	-12.6086	1.89291e-36	2.02479e-34
LOR	TERC-U2OS	pBabe-U2OS	42.0557	559.499	300.777	-3.56073	0.228882	-15.557	1.42552e-54	3.43088e-52
KRT16	TERC-U2OS	pBabe-U2OS	49.5373	687.722	368.63	-3.61447	0.233337	-15.4903	4.03146e-54	9.2928e-52
NEFM	TERC-U2OS	pBabe-U2OS	8.85114	162.947	85.8992	-3.67348	0.354595	-10.3596	3.7836e-25	2.29342e-23
ZNF597	TERC-U2OS	pBabe-U2OS	3.73356	95.7219	49.7277	-3.78289	0.41472	-9.12157	7.40467e-20	2.92717e-18
TTYH1	TERC-U2OS	pBabe-U2OS	372.136	5581.54	2976.84	-3.79955	0.17916	-21.2076	8.12372e-100	8.86352e-97
KCNK10	TERC-U2OS	pBabe-U2OS	8.92018	182.043	95.4814	-3.88376	0.329812	-11.7757	5.20866e-32	4.5343e-30
NOS1	TERC-U2OS	pBabe-U2OS	55.9621	943.278	499.62	-3.88999	0.229362	-16.96	1.62236e-64	6.17478e-62
HMGCS2	TERC-U2OS	pBabe-U2OS	5.98543	150.019	78.0021	-3.90612	0.388452	-10.0556	8.68002e-24	4.84837e-22
CUX2	TERC-U2OS	pBabe-U2OS	17.2389	318.672	167.956	-3.93053	0.272181	-14.4409	2.86148e-47	5.0356e-45
DRAXIN	TERC-U2OS	pBabe-U2OS	71.3823	1276.8	674.092	-3.96545	0.230337	-17.2159	2.0182e-66	8.25748e-64
DNAH9	TERC-U2OS	pBabe-U2OS	2.87586	89.2346	46.0552	-3.97071	0.415427	-9.55815	1.19883e-21	5.67054e-20
CRYBA4	TERC-U2OS	pBabe-U2OS	1.47374	81.1261	41.2999	-3.98061	0.478343	-8.32166	8.67412e-17	2.50371e-15
LINC00982	TERC-U2OS	pBabe-U2OS	10.1013	217.225	113.663	-3.99603	0.316069	-12.6429	1.22399e-36	1.3535e-34
HEPH	TERC-U2OS	pBabe-U2OS	29.5206	558.816	294.169	-4.06519	0.217975	-18.6498	1.26809e-77	6.91787e-75
KRT75	TERC-U2OS	pBabe-U2OS	321.117	6116.37	3218.74	-4.14887	0.169018	-24.5468	4.67387e-133	1.09275e-129
TMEM179	TERC-U2OS	pBabe-U2OS	13.9885	352.791	183.389	-4.22553	0.312841	-13.507	1.42243e-41	1.92393e-39
KRT6C	TERC-U2OS	pBabe-U2OS	50.9487	1170.46	610.705	-4.33219	0.21689	-19.9742	9.237e-89	7.55864e-86
SHISA9	TERC-U2OS	pBabe-U2OS	8.74018	253.91	131.325	-4.39525	0.315634	-13.9251	4.45691e-44	6.75387e-42
HSD17B3	TERC-U2OS	pBabe-U2OS	25.7902	690.677	358.234	-4.39638	0.280745	-15.6597	2.85213e-55	7.18121e-53
PRDM16	TERC-U2OS	pBabe-U2OS	29.8166	766.283	398.05	-4.40082	0.256899	-17.1305	8.78739e-66	3.42415e-63
RIPK4	TERC-U2OS	pBabe-U2OS	0.570077	78.9244	39.7472	-4.59949	0.469801	-9.79029	1.23941e-22	6.35868e-21
HFE	TERC-U2OS	pBabe-U2OS	1.75619	166.918	84.3369	-4.79278	0.452819	-10.5843	3.52332e-26	2.25244e-24
ADAMTS14	TERC-U2OS	pBabe-U2OS	12.0325	561.408	286.72	-5.08133	0.293581	-17.3081	4.0871e-67	1.76025e-64
SOSTDC1	TERC-U2OS	pBabe-U2OS	0	136.913	68.4564	-5.49814	0.474377	-11.5902	4.61812e-31	3.87591e-29
PRSS33	TERC-U2OS	pBabe-U2OS	11.0997	1544.68	777.888	-6.60522	0.275741	-23.9544	8.31369e-127	1.70077e-123
ANXA10	TERC-U2OS	pBabe-U2OS	1.42002	907.314	454.367	-7.60738	0.361002	-21.0729	1.40941e-98	1.35685e-95
